# Supplementary material for: De-simplifying single-tablet antiretroviral treatments for cost savings in France: From the patient perspectives to a 6-month follow-up on generics
Source: PLoS One. 2020 Sep 25;15(9):e0239704. doi: 10.1371/journal.pone.0239704 (PMC7518587; doi:10.1371/journal.pone.0239704)
Supplement: S2 File — (XLSX) [file pone.0239704.s002.xlsx]

## Sheet: Feuil1
Patient's initials	Medical consultation’s date	Physician	Gender	Year of Birth	Birth Region	Socio-professional Status	Year of HIV diagnosis	Year of starting antiretroviral treatment	HBV co-infection	Viral Genotype determination	History of genotypic resistance	No-ARV daily comedications	Actual ARV Therapy	ARV dispensing pharmacy	Do you have any idea how much your drug costs?	How much do you think it costs per month?	two tablets instead of one	two boxes instead of one	Are you used to take generic drugs?	Are you generally opposed to the prescription of generic drugs?	do you trust generics?	forgotten to take your medication	have you ever run out of medicine?	greater risk of incorrect use ?	Do you agree to switch ?	Reasons for refusal
A-F	2018-09-11	DZ	F	1971	Sub-Saharan Africa	own-account workers	2007	2016	No	Yes	No	Yes	Triumeq	Both	Yes	500-1000	A lot	A lot	No	No	A lot	Once a month	No	No	No	A, B, E
B-A	2018-09-11	DZ	M	1957	France	Lower managerial	1985	2005	No	No	ND	Yes	Triumeq	Community Pharmacy	Yes	500-1000	Not at all	Not at all	Yes		A lot	Once a month	No	No	Yes	-
H-M	2018-09-11	DZ	M	1959	Maghreb	Unemployed	1992	1997	No	No	ND	Yes	Triumeq	Community Pharmacy	No	ND	A bit	A bit							Maybe
M-L	2018-09-11	DZ	F	1969	Sub-Saharan Africa	Lower managerial	2002	2002	No	No	ND	No	Triumeq	Hospital Pharmacy	Yes	500-1000	A lot	A lot	Yes		A bit	Once a month	No	Yes	No	A, B, C
S-M	2018-09-11	DZ	M	1964	France	Lower supervisory	1986	1996	No	No	ND	Yes	Triumeq	Community Pharmacy	Yes	500-1000	Not at all	Not at all	Yes		Not at all	Never	Yes	No	Yes
Z-F	2018-09-11	DZ	M	1971	Maghreb	Lower managerial	2007	2007	No	Yes	No	Yes	Eviplera	Community Pharmacy	Yes	500-1000	A bit	Moderately	Yes		A lot	Once a month	ND	No	No	A, B, E
G-T	2018-09-14	DZ	F	1975	Sub-Saharan Africa	Lower managerial	2005	2009	Yes	Yes	No	No	Eviplera	Community Pharmacy	Yes	500-1000	A lot	A lot				Never	No	Yes	No	A, B
B-F	2018-09-14	DZ	F	1960	Maghreb	Higher managerial	2003	2014	No	Yes	No	Yes	Eviplera	Community Pharmacy	Yes	500-1000	A lot	A lot	No	No	Moderately	Never	ND	Yes	No	A,B, C, E
O-E	2018-09-18	DZ	F	1978	Sub-Saharan Africa	Intermediate occupations	2012	2012	No	Yes	No	No	Eviplera	Both	Yes	500-1000	A bit	Moderately	No	No	A bit	Never	No	Yes	No	A, B, C, E
B-D	2018-09-18	DZ	M	1970	France	Higher managerial	1991	2002	No	Yes	Yes	Yes	Triumeq	Community Pharmacy	Yes	500-1000	Not at all	Not at all	Yes		A lot	Once a month	No	No	Yes
C-H	2018-09-18	DZ	M	1947	France	Intermediate occupations	1999	1999	No	Yes	Yes	Yes	Triumeq	Community Pharmacy	Yes	500-1000	Not at all	Not at all	Yes		Moderately	Never	No	No	Yes
M-P	2018-09-20	DZ	M	1957	France	Higher managerial	1995	1998	No	No	ND	Yes	Eviplera	Community Pharmacy	Yes	500-1000	A lot	A lot	Yes		Moderately	Never	No	Yes	No	A, B, C, E, F
D-H	2018-09-20	DZ	M	1960	Others	Lower supervisory	1999	1999	No	No	ND	No	Eviplera	Hospital Pharmacy	Yes	500-1000	Not at all	Not at all	No	ND	Moderately	Once a month	No	No	Yes
L-P	2018-09-20	DZ	M	1967	France	Higher managerial	2014	2014	No	Yes	No	Yes	Triumeq	Community Pharmacy	Yes	500-1000	Not at all	Not at all	Yes		A lot	Once a month	No	No	Yes
L-P	2018-09-20	DZ	M	1973	France	Lower managerial	2008	2008	No	No	ND	No	Eviplera	Community Pharmacy	Yes	500-1000	Not at all	Not at all	No	Yes	Moderately	Once a month	No	No	Yes
D-C	2018-09-21	DZ	M	1951	France	Higher managerial	1986	1998	No	No	ND	Yes	Triumeq	Community Pharmacy	Yes	500-1000	Not at all	Not at all	Yes		A lot	Never	No	No	Yes
D-P	2018-09-21	DZ	M	1971	France	Higher managerial	2011	2011	No	Yes	No	No	Eviplera	Community Pharmacy	Yes	500-1000	A lot	A lot	Yes		Moderately	Once a week	No	No	No	A, B, D
D-J	2018-09-22	DZ	M	1988	France	Higher managerial	2015	2016	No	Yes	No	No	Eviplera	Community Pharmacy	Yes	500-1000	Not at all	Not at all	Yes		Moderately	Never	No	No	Yes
L-K	2018-09-22	DZ	M	1962	Sub-Saharan Africa	Lower managerial	1999	1999	No	Yes	Yes	Yes	Triumeq	Hospital Pharmacy	Yes	500-1000	A lot	A lot	Yes		A bit	Once a month	No	Yes	No	A,B, C, E, F
L-S	2018-09-22	DZ	M	1976	Sub-Saharan Africa	Lower managerial	2005	2006	No	Yes	No	No	Eviplera	Hospital Pharmacy	Yes	500-1000	Moderately	A lot	No	No	A lot	Once a month	No	No	Maybe	A, B
P-V	2018-09-22	DZ	F	1970	France	Higher managerial	1998	1998	No	No	ND	Yes	Eviplera	Community Pharmacy	Yes	< 500	Not at all	Not at all	Yes		A lot	Never	No	No	Yes
S-M	2018-09-24	DZ	F	1964	Others	Lower managerial	1993	1998	No	No	ND	Yes	Triumeq	Community Pharmacy	Yes	500-1000	A bit	A bit	Yes		Moderately	Never	No	No	Maybe	D
U-E	2018-09-25	DZ	M	1963	France	Higher managerial	1998	2010	No	Yes	No	Yes	Eviplera	Hospital Pharmacy	Yes	500-1000	A lot	A lot	Yes		Moderately	Never	No	Yes	Maybe	A, B, E
L-Z	2018-09-25	DZ	F	1963	France	Lower managerial	1985	1996	No	No	No	Yes	Eviplera	Community Pharmacy	Yes	500-1000	Not at all	Not at all	Yes		A lot	Plusieurs fois par semaine	No	No	Yes
L-J	2018-09-27	DZ	M	1987	France	Higher managerial	2016	2016	No	Yes	No	No	Triumeq	Community Pharmacy	Yes	500-1000	A lot	A lot	No	No	Moderately	Plusieurs fois par semaine	No	Yes	No	A, B, C, F
S-P	2018-10-02	DZ	M	1978	France	Lower managerial	2000	2000	No	No	ND	Yes	Triumeq	Community Pharmacy	Yes	500-1000	Not at all	Not at all	Yes		A bit	Once a month	No	No	Yes
B-J	2018-10-02	DZ	M	1945	France	Higher managerial	1993	1996	No	No	ND	Yes	Triumeq	Community Pharmacy	Yes	500-1000	Not at all	A bit	Yes		A lot	Once a month	No	Yes	Yes
A-G	2018-10-02	DZ	M	1952	France	Lower managerial	2004	2004	No	No	ND	Yes	Triumeq	Community Pharmacy	Yes	1000-2000	Not at all	Not at all	Yes		A lot	Never	No	No	Yes
B-F	2018-10-03	DZ	M	1977	France	Lower managerial	2011	2013	No	Yes	No	No	Triumeq	Community Pharmacy	Yes	500-1000	Not at all	Not at all	Yes		Moderately	Once a month	No	No	Yes
P-Y	2018-10-03	DZ	M	1979	France	own-account workers	2014	2014	No	Yes	No	No	Triumeq	Retrocession autre	Yes	1000-2000	A lot	A lot	Yes		A lot	Once a month	Yes	Yes	No	A, B, C, E, F
J-M	2018-10-04	DZ	M	1984	Maghreb	Lower managerial	2013	2013	No	Yes	No	No	Eviplera	Hospital Pharmacy	Yes	500-1000	A lot	A lot	ND	ND	Not at all	Never	No	Yes	No	A, B, C, D, F
S-M	2018-10-04	DZ	M	1971	Maghreb	Higher managerial	2007	2012	No	Yes	No	No	Eviplera	Community Pharmacy	Yes	500-1000	Not at all	Not at all	Yes		A lot	Once a month	No	No	Yes
F-D	2018-10-04	DZ	M	1981	France	Lower managerial	2012	2012	Yes	Yes	ND	No	Eviplera	Community Pharmacy	Yes	500-1000	A bit	A bit	Yes		Moderately	Never	No	No	Yes
L-M	2018-10-05	DZ	F	1962	France	Higher managerial	1984	1996	No	No	ND	No	Triumeq	Community Pharmacy	Yes	500-1000	Not at all	Not at all	No	No	Moderately	Never	No	No	Maybe	ND
E-L	2018-10-05	DZ	F	1977	Sub-Saharan Africa	Lower managerial	2000	2003	No	No	ND	Yes	Eviplera	Community Pharmacy	Yes	500-1000	A lot	A lot	Yes		Not at all	Never	No	No	No	A, B, C, D, E
P-M	2018-10-08	DZ	F	1948	France	Intermediate occupations	2004	2004	No	No	ND	Yes	Triumeq	Community Pharmacy	Yes	500-1000	Not at all	Not at all	Yes		Moderately	Never	No	No	Maybe
L-M	2018-10-08	CM	F	1975	Others	Unemployed	1994	1997	No	No	ND	No	Triumeq	Community Pharmacy	Yes	500-1000	Moderately	A lot	Yes	No	Not at all	Once a month	Yes	Yes	No	A, B, C, D, E
J-J	2018-10-09	DZ	M	1955	Others	Lower managerial	2005	2005	No	No	ND	Yes	Eviplera	Both	Yes	500-1000	Not at all	Not at all	Yes		A lot	Never	No	No	Yes
B-B	2018-10-09	DZ	M	1949	France	Higher managerial	1996	1996	No	Yes	Yes	Yes	Triumeq	Community Pharmacy	Yes	500-1000	Not at all	Not at all	Yes		A lot	Never	No	No	Maybe	ND
I-H	2018-10-16	DZ	M	1969	France	Lower managerial	2000	2000	No	No	ND	Yes	Eviplera	Hospital Pharmacy	Yes	500-1000	A lot	A lot	Yes		A bit	Once a month	ND	Yes	No	A, B, C, D, F
L-Y	2018-10-16	DZ	M	1983	Others	Higher managerial	2012	2012	No	Yes	No	No	Eviplera	Community Pharmacy	Yes	500-1000	A bit	A bit	No	No	A bit	Once a week	No	Yes	Yes
B-L	2018-10-18	DZ	M	1963	France	Higher managerial	1996	1996	No	No	ND	Yes	Eviplera	Community Pharmacy	Yes	500-1000	Not at all	Not at all	Yes		A lot	Never	No	No	Yes
S-Z	2018-10-18	DZ	F	1969	Sub-Saharan Africa	Lower managerial	2010	2012	No	No	ND	Yes	Eviplera	Community Pharmacy	Yes	500-1000	A lot	A lot	Yes		Moderately	Once a month	No	No	No	A, B, C, D, E
E-A	2018-10-19	DZ	M	1975	Others	Higher managerial	2011	2011	ND	Yes	No	No	Eviplera	Community Pharmacy	Yes	500-1000	A bit	A bit	Yes		A lot	Once a month	No	No	Yes
N-N	2018-10-19	DZ	F	1980	France	Lower managerial	2012	2012	No	Yes	No	Yes	Eviplera	Community Pharmacy	Yes	500-1000	A bit	A bit	Yes		A bit	Once a month	No	No	Maybe	ND
A-M	2018-10-19	DZ	F	1963	France	Unemployed	1986	1996	No	No	ND	Yes	Triumeq	Community Pharmacy	Yes	500-1000	Not at all	Not at all	Yes		Moderately	Once a month	No	No	Yes
A-E	2018-10-26	DZ	M	1966	France	Lower managerial	1997	1997	No	No	ND	Yes	Triumeq	Community Pharmacy	Yes	500-1000	Not at all	Not at all	Yes		A lot	Never	No	No	Maybe
C-F	2018-10-26	DZ	M	1963	France	Unemployed	2009	2009	No	Yes	No	No	Eviplera	Community Pharmacy	Yes	500-1000	Not at all	A bit	Yes		A lot	Once a week	No	No	Yes
D-Y	2018-10-27	DZ	F	1973	Sub-Saharan Africa	Lower managerial	2006	2006	Yes	No	ND	Yes	Eviplera	Community Pharmacy	Yes	500-1000	A lot	A lot	Yes		Moderately	Never	No	Yes	No	A, B, C, E, F
S -J	2018-10-27	DZ	M	1961	France	Higher managerial	1998	1998	No	No	ND	Yes	Triumeq	Community Pharmacy	Yes	500-1000	A bit	A bit	Yes		Moderately	Once a week	ND	No	No	A, B, E
D - R	2018-11-06	DZ	M	1957	France	Unemployed	1995	1995	No	Yes	Yes	Yes	Triumeq	Both	Yes	1000-2000	Not at all	Not at all	Yes		Moderately	Never	No	No	Yes
H -L	2018-11-06	DZ	M	1971	France	Higher managerial	2002	2005	No	No	ND	Yes	Triumeq	Community Pharmacy	Yes	500-1000	Not at all	Not at all	Yes		A lot	Once a month	ND	No	Yes
Q-J	2018-11-08	DZ	F	1963	France	Unemployed	1990	1997	No	Yes	No	Yes	Triumeq	Community Pharmacy	Yes	500-1000	Moderately	Not at all	No	No	Moderately	Never	No	No	Maybe	ND
C-D	2018-11-09	DZ	M	1961	France	Higher managerial	2004	2004	No	Yes	Yes	Yes	Triumeq	Hospital Pharmacy	Yes	500-1000	Moderately	Moderately	Yes		Moderately	Never	No	No	Maybe	A, B
D-A	2018-11-13	DZ	M	1947	France	Higher managerial	2005	2005	No	Yes	ND	Yes	Triumeq	Community Pharmacy	Yes	>2000	Not at all	Not at all	Yes		A lot	Never	No	No	Yes
M-G	2018-11-13	DZ	M	1966	France	Unemployed	1994	2000	No	Yes	Yes	Yes	Triumeq	Community Pharmacy	Yes	500-1000	Not at all	Not at all	Yes		A lot	Never	No	No	Yes
F-R	2018-11-10	DZ	F	1974	Sub-Saharan Africa	Lower managerial	2002	2002	No	No	ND	Yes	Eviplera	Community Pharmacy	Yes	500-1000	Moderately	A bit	Yes		A lot	Never	No	Yes	No	A, B, C, E, F
D-R	2018-11-10	DZ	F	1987	Sub-Saharan Africa	Lower managerial	2011	2011	No	Yes	No	No	Eviplera	Community Pharmacy	Yes	>500	A lot	A lot	Yes		Not at all	Once a week	No	Yes	No	A,B,C,D,F
R-B	2018-11-09	DZ	F	1974	Sub-Saharan Africa	Lower managerial	2015	2015	No	Yes	No	No	Triumeq	Hospital Pharmacy	Yes	500-1000	A lot	A lot	No	No	Not at all	Never	No	Yes	No	A, B, C, D
K-S	2018-11-09	DZ	F	1964	Sub-Saharan Africa	Unemployed	2005	2005	No	No	ND	Yes	Triumeq	Hospital Pharmacy	Yes	500-1000	A lot	A lot	Yes		A bit	Once a week	No	Yes	No	A, B, C, D
H-J	2018-11-22	DZ	M	1956	France	Lower managerial	2001	2001	No	No	ND	Yes	Triumeq	Community Pharmacy	No	ND	Not at all	Not at all	Yes		A lot	Never	No	No	Yes
M-Y	2018-11-20	DZ	M	ND	France	Intermediate occupations	2002	2002	No	No	ND	No	Triumeq	Community Pharmacy	Yes	500-1000	Not at all	Not at all	Yes		A lot	Never	No	No	Yes
A-C	2018-11-20	DZ	M	1962	France	Lower managerial	1987	ND	No	No	ND	Yes	Triumeq	Community Pharmacy	Yes	500-1000	A bit	A bit	Yes		Moderately	Once a week	No	No	No	A, B, E
F-C	2018-11-16	DZ	M	1956	France	Unemployed	1991	1993	No	No	ND	Yes	Triumeq	Community Pharmacy	Yes	500-1000	Not at all	Not at all	Yes		Moderately	Never	No	No	Yes
M-R	2018-11-16	DZ	M	1948	France	Higher managerial	1995	1996	No	No	ND	Yes	Triumeq	Both	No		Moderately	Moderately	Yes		A lot	Never	Yes	Yes	No	A, B, E
G-F	2018-11-16	DZ	M	1966	France	Unemployed	2000	2003	No	No	ND	Yes	Triumeq	Community Pharmacy	Yes	500-1000	Not at all	Not at all	Yes		A lot	Never	No	ND	Yes
B-V	2018-11-13	EF	F	1957	Sub-Saharan Africa	Lower managerial	2015	2015	Yes	Yes	ND	Yes	Eviplera	Community Pharmacy	No	500-1000	Not at all	Not at all	ND		Not at all	ND	ND	ND	No
L- F	2018-11-27	DZ	M	ND	France	Higher managerial	2007	2010	No	Yes	No	No	Eviplera	Community Pharmacy	Yes	500-1000	A bit	A bit	Yes		Moderately	Once a month	No	No	Yes
B-Y	2018-11-27	DZ	M	2001	France	Lower managerial	2001	2001	No	Yes	Yes	No	Triumeq	Community Pharmacy	Yes	500-1000	Not at all	Not at all	Yes		A lot	Never	No	No	Yes
N-F	2018-11-27	DZ	M	1974	France	Higher managerial	2004	2007	No	ND	ND	Yes	Triumeq	Community Pharmacy	Yes	500-1000	A bit	Not at all	Yes		A lot	Never	No	No	Yes
B-G	2018-11-27	DZ	M	1964	France	Higher managerial	1994	ND	No	No	ND	Yes	Triumeq	Community Pharmacy	Yes	500-1000	Not at all	A bit	Yes		Moderately	Once a month	Yes	No	Yes
B-J	2018-11-24	DZ	M	1953	France	own-account workers	1995	1997	No	No	ND	Yes	Triumeq	Community Pharmacy	Yes	500-1000	Not at all	Not at all	Yes		Moderately	Never	No	No	Yes
E-F	2018-11-24	DZ	F	1972	France	Higher managerial	2000	2000	No	No	ND	No	Triumeq	Hospital Pharmacy	Yes	500-1000	A bit	A bit	No	No	A lot	Never	No	No	Maybe
G-A	2018-11-24	DZ	M	1962	Others	Intermediate occupations	2009	2009	No	Yes	No	Yes	Triumeq	Community Pharmacy	Yes	500-1000	Not at all	Not at all	Yes		A lot	Never	No	No	Yes
P-M	2018-12-21	DZ	M	1975	France	Higher managerial	2002	2006	No	Yes	No	No	Triumeq	Community Pharmacy	Yes	500-1000	Moderately	Not at all	Yes		A lot	Never	No	Yes	Maybe	B,C
H-S	2018-12-21	DZ	M	1960	France	Lower managerial	1986	ND	No	No	ND	No	Eviplera	Community Pharmacy	Yes	500-1000	Not at all	Moderately	No	No	A lot	Once a month	No	Yes	No	A,B,F
L-M	2018-12-21	DZ	M	1958	Sub-Saharan Africa	Lower managerial	2004	2005	No	No	ND	Yes	Triumeq	Community Pharmacy	Yes	500-1000	Moderately	A lot	Yes		A bit	Never	No	Yes	No	A,B,C,E,F
D-L	2018-12-21	DZ	F	1956	France	Intermediate occupations	1997	1997	No	Yes	Yes	Yes	Triumeq	Community Pharmacy	Yes	500-1000	A lot	A lot	Yes		A bit	Never	No	Maybe	No	A,B,E
B-J	2018-12-18	DZ	M	1954	France	Higher managerial	2008	2008	No	Yes	No	No	Eviplera	Community Pharmacy	Yes	500-1000	A lot	A lot	No	Yes	A bit	Once a month	No	No	No	A,B,D
B-J	2018-12-11	DZ	M	1960	France	Lower managerial	2002	2004	No	No	ND	Yes	Triumeq	Community Pharmacy	Yes	1000-2000	Not at all	Not at all	Yes		Moderately	Never	No	No	Yes
F-E	2018-12-08	DZ	F	1962	France	Lower managerial	1985	1990	No	No	ND	Yes	Eviplera	Community Pharmacy	Yes	500-1000	A lot	A lot	No	Yes	Moderately	Never	No	Yes	No	ABDEFG
L-G	2018-12-08	DZ	M	1999	France	Lower managerial	1999	1999	No	No	ND	Yes	Triumeq	Hospital Pharmacy	Yes	500-1000	Not at all	Not at all	Yes		A lot	Never	ND	No	Yes
M-P	2018-12-07	DZ	M	1947	France	Higher managerial	2000	2000	No	No	ND	No	Triumeq	Hospital Pharmacy	Yes	500-1000	Not at all	Not at all	Yes		A lot	Never	No	No	Yes
V-G	2018-12-07	DZ	M	1963	Others	Lower managerial	2005	2006	No	Yes	No	Yes	Eviplera	Hospital Pharmacy	Yes	500-1000	A lot	A lot	No	Yes	Moderately	Once a week	Yes	Yes	No	ABCF
D-S	2018-12-04	DZ	M	1970	France	Lower managerial	2002	2002	No	No	ND	Yes	Triumeq	Community Pharmacy	Yes	500-1000	A bit	A bit	Yes		A bit	Never	Yes	No	No	ABD
B-O	2018-11-30	DZ	F	1962	France	Lower managerial	1996	2005	No	No	ND	Yes	Triumeq	Community Pharmacy	Yes	500-1000	Not at all	Not at all	Yes		Moderately	Never	No	No	Yes
S-H	2018-11-30	DZ	M	1961	France	own-account workers	1990	2011	No	Yes	No	Yes	Eviplera	Community Pharmacy	Yes	500-1000	Not at all	A bit	No	Yes	Not at all	Plusieurs fois par semaine	No	No	No	ABD
B-L	2018-11-29	DZ	M	ND	France	Lower managerial	1991	1997	No	No	ND	Yes	Triumeq	Hospital Pharmacy	Yes	1000-2000	A bit	A bit	Yes		A lot	Never	No	No	Yes
C-I	2018-11-27	DZ	M	1969	France	Higher managerial	2015	2015	No	Yes	No	Yes	Eviplera	Community Pharmacy	Yes	500-1000	Not at all	Not at all	Yes		A lot	Never	No	No	Yes
B-M	2019-01-17	DZ	M	1964	Others	Lower supervisory	2006	2007	No	Yes	No	No	Eviplera	Community Pharmacy	Yes	500-1000	Not at all	Not at all	No	No	A lot	Never	No	No	Yes
A-L	2019-01-15	DZ	M	ND	Maghreb	Intermediate occupations	2018	2018	No	Yes	No	No	Triumeq	Community Pharmacy	Yes	500-1000	Moderately	Moderately	Yes		Moderately	Once a month	No	Yes	No	ABCDF
M-K	2019-01-15	DZ	F	1980	France	Lower managerial	2004	2004	No	Yes	No	No	Triumeq	Community Pharmacy	Yes	500-1000	A lot	A lot	Yes		A lot	Never	No	Yes	No	ABC
S-K	2019-01-12	DZ	F	1982	Maghreb	Lower managerial	2008	2010	No	No	No	No	Eviplera	Hospital Pharmacy	Yes	500-1000	A lot	A lot	No	No	A lot	Once a month	No	Yes	No	ABC
Z-J	2019-01-11	DZ	M	ND	France	own-account workers	1993	1996	No	No	No	Yes	Triumeq	Community Pharmacy	Yes	500-1000	A bit	A bit	Yes		Moderately	Never		No	Maybe	AB
F-M	2019-01-11	DZ	M	ND	France	own-account workers	1990	1995	No	Yes	Yes	No	Triumeq	Community Pharmacy	Yes	1000-2000	Not at all	Not at all	Yes		Moderately	Once a month		No	Yes
R-B	2019-01-04	DZ	F	ND	Maghreb	Lower managerial	1999	1999	No	No	ND	Yes	Triumeq	Community Pharmacy	No	<500	A bit	A bit	Yes		Not at all	Never	No	No	Maybe	AD
