# Supplementary material for: De-simplifying single-tablet antiretroviral treatments for cost savings in France: From the patient perspectives to a 6-month follow-up on generics
Source: PLoS One. 2020 Sep 25;15(9):e0239704. doi: 10.1371/journal.pone.0239704 (PMC7518587; doi:10.1371/journal.pone.0239704)
Supplement: S4 File — (XLSX) [file pone.0239704.s004.xlsx]

## Sheet: Feuil1
Medical consultation’s date	Physician	Patient's initials	Gender	Year of Birth	How long ago did you start the new treatment?	Are you satisfied ?	Were you bothered by having two tablets ?	Were you bothered by having two boxes ?	Have you ever forgotten to take your medication ?	Have you ever forgotten to take only one of the two tablets ?	side effects?	Which side effects ?	Would you like to go back to your old treatment?	If yes, why?	Change in viral load?
2019-02-14	DZ	A M	F	1963	4 months	Dissatisfied	A little	A lot	Once a month	Once a month	Yes	sweat, shortness of breath , anorexia	Yes	ND	No
2019-02-28	DZ	B A	M	ND	5 months	Moderately	A lot	A lot	Once a week	Once a week	No		Yes	ND	No
2019-03-20	DZ	B D	M	1970	6 months	Very Satisfied	A lot	A lot	Once a month	Never	No		No		No
2019-04-05	DZ	B F	M	1977	6 months	Satisfied	A lot	A lot	Never	Never	No		No		No
2019-04-09	DZ	B J	M	1945	6 months	Satisfied	A little	A little	Once a month	Never	No		No		No
2019-02-22	DZ	C F	M	1963	3 months	Very Satisfied	A lot	A lot	Once a week	Never	No		No		No
2019-03-16	DZ	C Y	M	1956	6 months	Very Satisfied	A lot	A lot	Never	Never	No		No		No
2019-04-23	DZ	D R	M	1957	6 months	Very Satisfied	A lot	A lot	Never	Never	No		No		No
2019-04-19	DZ	E A	M	1975	6 months	Very Satisfied	A little	Moderately	Once a month	Never	No		No		No
2019-04-02	DZ	J J	M	1955	6 months	Very Satisfied	A lot	A lot	Never	Never	No		No		No
2019-02-23	DZ	L G	M	1958	3 months	Very Satisfied	A lot	A lot	Never	Never	No		No		No
2019-03-21	DZ	L P	M	1973	6 months	Very Satisfied	A lot	A lot	Once a month	Never	No		No		No
2019-03-20	DZ	L P	M	1967	6 months	Moderately	A lot	A little	Once a month	Never	Yes	asthenia , bad sleep	No		No
2019-04-11	DZ	L Y	M	1983	6 months	Moderately	A little	A little	Once a month	Once a month	No		Yes	Easy to take, confidentiality	No
2019-04-23	DZ	M G	M	1966	6 months	Very Satisfied	A lot	A lot	Never	Never	No		No		No
2019-03-21	DZ	N N	F	1980	6 months	Moderately	A lot	A lot	Once a month	Never	No		Maybe	Prefer 1 pill a day	No
2019-04-05	DZ	P M	F	1948	6 months	Very Satisfied	A lot	A lot	Never	Never	No		No		No
2019-06-27	DZ	Q J	F	1963	6 months	Very Satisfied	A lot	A lot	Never	Never	No		No		No
2019-01-24	DZ	S M	M	1964	3 months	Satisfied	A lot	A little	Never	Never	No		No		No
2019-03-01	DZ	S M	M	1971	4 months	Very Satisfied	A lot	A lot	Never	Never	No		No		No
2019-03-20	DZ	S P	M	1978	6 months	Very Satisfied	A lot	A lot	Once a month	Never	No		No		No
2019-05-03	DZ	A G	M	1952	6 months	Very Satisfied	A lot	A lot	Never	Never	No		No		No
2019-06-18	DZ	B J-P	M	1960	6 months	Very Satisfied	A lot	A lot	Never	Never	No		No		No
2019-07-02	DZ	B J-M	M	1953	8 months	Satisfied	A lot	A lot	Never	Never	No		No		No
2019-05-28	DZ	B L	M	1959	6 months	Very Satisfied	A little	Moderately	Never	Never	No		No		No
2019-05-02	DZ	B L	M	1963	6 months	Very Satisfied	A lot	A lot	Never	Never	No		No		No
2019-05-21	DZ	B B	M	1949	2 months	Dissatisfied	Moderately	Moderately	Never	Never	Yes	abdominal pain, bloating	Yes		No
2019-05-14	DZ	B O	F	1962	6 months	Very Satisfied	A little	A little	Never	Never	No		Maybe		No
2019-07-05	DZ	B Y	M	1971	8 months	Satisfied	A lot	A lot	Never	Never	No		No		No
2019-06-27	DZ	C H	M	1947	6 months	Satisfied	A lot	A lot	Never	Once a month	Yes	moderate diarrhea	No		No
2019-05-10	DZ	D A	M	1947	6 months	Very Satisfied	A lot	A lot	Never	Never	No		No		No
2019-06-04	DZ	D C	M	1951	6 months	Very Satisfied	A lot	A lot	Never	Never	No		No		No
2019-05-16	DZ	D H	M	1960	6 months	Very Satisfied	A lot	A lot	Once a month	Never	No		Yes	ND	No
2019-04-04	DZ	D J	M	1988	6 months	Very Satisfied	A lot	A lot	Never	Never	No		No		No
2019-05-10	DZ	F C	M	1956	6 months	Very Satisfied	A little	A little	Once a month	Never	No		No		No
2019-07-11	DZ	F M	M	1964	6 months	Satisfied	A lot	A lot	Once a month	Never	No		No		Waiting
2019-05-10	DZ	G A	M	1962	6 months	Satisfied	A lot	A lot	Never	Never	Yes	ND	No		No
2019-05-14	DZ	G F	M	1966	6 months	Very Satisfied	A lot	A lot	Never	Never	No		No		No
2019-05-09	DZ	H J	M	1956	6 months	Very Satisfied	A lot	A lot	Never	Never	No		No		No
2019-07-02	DZ	H L	M	1971	8 months	Very Satisfied	A lot	A lot	Never	Never	No		No		No
2019-05-17	DZ	L F	M	1967	6 months	Satisfied	A little	A lot	Once a month	Never	No		Maybe		No
2019-05-24	DZ	M P	M	1948	6 months	Satisfied	A lot	A lot	Never	Never	No		No		No
2019-07-10	DZ	M Y	M	1971	8 months	Very Satisfied	A lot	A lot	Never	Never	No		No		Waiting
2019-06-20	DZ	N F	M	1974	6 months	Satisfied	A little	A little	Once a month	Never	No		No		No
2019-06-27	DZ	P V	F	1970	9 months	Satisfied	A little	Moderately	Never	Never	No		No		No

## Sheet: Feuil2
Dissatisfied
Moderately
Very Satisfied
Satisfied
Satisfied
Very Satisfied
Very Satisfied
Very Satisfied
Very Satisfied
Very Satisfied
Very Satisfied
Very Satisfied
Moderately
Moderately
Very Satisfied
Moderately
Very Satisfied
Very Satisfied
Satisfied
Very Satisfied
Very Satisfied
Very Satisfied
Very Satisfied
Satisfied
Very Satisfied
Very Satisfied
Dissatisfied
Very Satisfied
Satisfied
Satisfied
Very Satisfied
Very Satisfied
Very Satisfied
Very Satisfied
Very Satisfied
Satisfied
Satisfied
Very Satisfied
Very Satisfied
Very Satisfied
Satisfied
Satisfied
Very Satisfied
Satisfied
Satisfied
